# Supplementary material for: Effects of processing conditions on stability of immune analytes in human blood
Source: Sci Rep. 2020 Oct 15;10:17328. doi: 10.1038/s41598-020-74274-8 (PMC7566484; doi:10.1038/s41598-020-74274-8)
Supplement: Supplementary file 3 — Supplementary Information 2. [file 41598_2020_74274_MOESM3_ESM.csv]

	gene.symbol	p	p.adj
1	TFRC	0.647125745425907	0.901734291634656
2	SDHA	0.336966030886541	0.792752706483707
3	TBP	0.46356388012273	0.87822873678038
4	PPIA	0.159833105869727	0.780580284480061
5	ACTB	0.116958158902987	0.780580284480061
6	GUSB	0.0559259345397674	0.77701601152459
7	YWHAZ	0.139637469908035	0.780580284480061
8	PGK1	0.0663365066361634	0.77701601152459
9	HPRT1	0.066521188762762	0.77701601152459
10	HMBS	0.10542307745546	0.780580284480061
11	GAPDH	0.177131974862043	0.792752706483707
12	RPLP0	0.0400478718036237	0.77701601152459
13	B2M	0.849028402673458	0.937254743114463
14	RPL13A; SNORD35A; SNORD34; SNORD33; SNORD32A	0.073544589614157	0.77701601152459
15	THAP3	0.618727309583693	0.896087827672935
16	APITD1-CORT; CORT; APITD1	0.4286657015095	0.857331403019001
17	ATG4C	0.537207981619728	0.896087827672935
18	DRAM2	0.285171750383514	0.792752706483707
19	LOC100129138; RP11-364B6.1	0.617221781142006	0.896087827672935
20	BCL2L11	0.073560754045223	0.77701601152459
21	CFLAR	0.143110213808655	0.780580284480061
22	CASP8	0.0204562118527895	0.77701601152459
23	ATG16L1	0.507781151184153	0.896087827672935
24	ATG4B	0.192411157505096	0.792752706483707
25	API5P2	0.158532658018448	0.780580284480061
26	ATG12P2	0.31040767354808	0.792752706483707
27	PDCD1	0.483184540132036	0.884045117232953
28	ATG9A	0.151179788773499	0.780580284480061
29	ATG7	0.332231194745735	0.792752706483707
30	PDCD6IP	0.00352225636461927	0.739673836570047
31	CIDEC	0.227752620444141	0.792752706483707
32	CIDECP	0.0789916292565981	0.77701601152459
33	ATG3	0.587975692689123	0.896087827672935
34	PDCD10	0.141613159696562	0.780580284480061
35	PDCD5P2	0.216434784388347	0.792752706483707
36	ATG10	0.15845268941917	0.780580284480061
37	NAIP	0.144886889276091	0.780580284480061
38	ATG12	0.123742361717775	0.780580284480061
39	AHRR; PDCD6	0.77299398838989	0.90831502283971
40	PDCD6	0.747793681020133	0.90831502283971
41	LOC728613; TCONS_l2_00023635	0.770362930626692	0.90831502283971
42	ECSCR	0.288738904037214	0.792752706483707
43	BECN1P2	0.705769227397433	0.90831502283971
44	ATG5	0.512512714187652	0.896087827672935
45	PERP	0.343526172809606	0.792752706483707
46	PDCD2	0.885881243428517	0.95402595446148
47	ATG9B	0.61796893117805	0.896087827672935
48	CCAR2	0.418927106193848	0.857331403019001
49	ERICD	0.378672406157166	0.819806240134072
50	BREA2; RP11-429J17.2	0.932084752483158	0.973819890654046
51	THAP1	0.665416802918697	0.906070819730495
52	PDCD1LG2	0.331447474414026	0.792752706483707
53	CAAP1	0.637014507731248	0.897805682037329
54	NAIF1	0.736343118911867	0.90831502283971
55	ATG4AP1	0.681464271024147	0.90831502283971
56	ATG4A	0.863773360102434	0.944752112612038
57	XIAP	0.0665567612897418	0.77701601152459
58	API5P1	0.176624503643043	0.792752706483707
59	AIFM1	0.833192842189091	0.937254743114463
60	AIFM1P1	0.556650484397486	0.896087827672935
61	CCAR1; SNORD98	0.716912682252949	0.90831502283971
62	AIFM2	0.599180137950051	0.896087827672935
63	PAWRP1	0.0871102026720261	0.77701601152459
64	PDCD11	0.124735768096281	0.780580284480061
65	PDCD4; MIR4680	0.274521549269162	0.792752706483707
66	TRIAP1P1	0.566294413030956	0.896087827672935
67	API5	0.930032008777967	0.973819890654046
68	ATG13	0.0949453955806716	0.77701601152459
69	ATG16L2	0.985733160843788	0.990449587450696
70	AMBRA1	0.185544813308697	0.792752706483707
71	BAD	0.581127947836135	0.896087827672935
72	ATG2A	0.743473313363113	0.90831502283971
73	LOC643733	0.401829774672349	0.852366188698923
74	BLID; MIR100HG	0.308654579437567	0.792752706483707
75	TP53AIP1	0.486743400402267	0.884045117232953
76	DDIAS	0.967776752153196	0.981802502184402
77	SYVN1	0.570838179334149	0.896087827672935
78	BCL2L14	0.636807874895656	0.897805682037329
79	PDCD5P1	0.427759222803367	0.857331403019001
80	ATG101	0.526154312227954	0.896087827672935
81	DRAM1	0.697098464895391	0.90831502283971
82	ULK1	0.931512541900654	0.973819890654046
83	PAWR	0.330883685855224	0.792752706483707
84	LOC728739	0.951847182346062	0.979842687709181
85	TRIAP1	0.451094752039757	0.877128684521749
86	THAP2	0.746670313739149	0.90831502283971
87	DAD1	0.450232457684242	0.877128684521749
88	CIDEB	0.374764414229448	0.819797156126918
89	ATG14	0.668766557420127	0.906070819730495
90	AREL1	0.997086400174584	0.997086400174584
91	MOAP1	0.09119318878671	0.77701601152459
92	ATG2B	0.852455504451726	0.937254743114463
93	SIVA1	0.096161160256662	0.77701601152459
94	AEN	0.0835487341590834	0.77701601152459
95	AVEN	0.330617114038313	0.792752706483707
96	BCL2L10	0.0361011230507472	0.77701601152459
97	PDCD7	0.368406860422242	0.814373059880745
98	BFAR	0.150889128647735	0.780580284480061
99	NOL3	0.776093013982382	0.90831502283971
100	CDIP1	0.928237907318442	0.973819890654046
101	CIAPIN1	0.2649054909574	0.792752706483707
102	AATF	0.32494299819492	0.792752706483707
103	ULK2	0.0104930082807955	0.77701601152459
104	BECN1	0.76691062207767	0.90831502283971
105	AATK	0.461480125759699	0.87822873678038
106	CIDEA	0.415173237057148	0.857331403019001
107	CIAPIN1P	0.177419521854953	0.792752706483707
108	EPG5	0.904890709757688	0.969525760454665
109	ATG4D	0.583644985350658	0.896087827672935
110	PDCD5	0.47654165937675	0.884045117232953
111	PDCD2L	0.523452827893957	0.896087827672935
112	SOGA1	0.633099132074538	0.897805682037329
113	ATG3P1	0.325828437893454	0.792752706483707
114	AATBC	0.596011798384323	0.896087827672935
115	BCL2L13	0.752703943633259	0.90831502283971
116	BIK	0.228259641473723	0.792752706483707
117	AIFM3	0.0474942422108257	0.77701601152459
118	PTPRC	0.845151373017031	0.937254743114463
119	CR2	0.0305456445056407	0.77701601152459
120	FCGR3A	0.545985897498301	0.896087827672935
121	CD247	0.464206618012487	0.87822873678038
122	IL10	0.316921419045672	0.792752706483707
123	CTLA4	0.421445776894639	0.857331403019001
124	CD8A	0.71904338752661	0.90831502283971
125	CD38	0.0924868151300982	0.77701601152459
126	IL2	0.338254256113665	0.792752706483707
127	CASP3	0.0924133660672102	0.77701601152459
128	IL7R	0.137474857249646	0.780580284480061
129	CSF2	0.553638811373805	0.896087827672935
130	IL4	0.612020285304793	0.896087827672935
131	CD14	0.760237957738094	0.90831502283971
132	TNF	0.95053050502195	0.979842687709181
133	HLA-DRA	0.42619969121085	0.857331403019001
134	IL17A	0.556063364016765	0.896087827672935
135	CD36	0.966911409103039	0.981802502184402
136	CD274	0.335887666507905	0.792752706483707
137	CD40LG	0.248841803172126	0.792752706483707
138	IL2RA	0.276690687185339	0.792752706483707
139	PRF1	0.677242076938728	0.90831502283971
140	MS4A1	0.529630672774843	0.896087827672935
141	NCAM1	0.783383607499086	0.90831502283971
142	CD3E	0.648965052562396	0.901734291634656
143	CD3G	0.224427233583485	0.792752706483707
144	CD3D	0.569557725858077	0.896087827672935
145	B3GAT1	0.293087488687488	0.792752706483707
146	CD4	0.652683868230798	0.901734291634656
147	CD69	0.18043952385156	0.792752706483707
148	IFNG	0.35417396926511	0.808440582018187
149	CD27	0.536510169578642	0.896087827672935
150	LAMP1	0.096201982379235	0.77701601152459
151	GZMB	0.752822530480381	0.90831502283971
152	CD19	0.75115480790829	0.90831502283971
153	CCL4L2; CCL4; CCL4L1	0.916259863317049	0.973819890654046
154	CCR7	0.341540275497215	0.792752706483707
155	CD33	0.973513205274165	0.982873909171032
156	CD40	0.256784771069078	0.792752706483707
157	VCAM1	0.731509190708333	0.90831502283971
158	CSF1	0.66749583955782	0.906070819730495
159	FASLG	0.194312510195139	0.792752706483707
160	NGF	0.0427092461701742	0.77701601152459
161	TGFA	0.785742006119938	0.90831502283971
162	IL1A	0.961593427116291	0.981802502184402
163	IL1B	0.471722979456203	0.884045117232953
164	IL1RN	0.225410221488515	0.792752706483707
165	IL12A	0.795198970087501	0.912523408297132
166	TNFSF10	0.551514760136268	0.896087827672935
167	CXCL8	0.260992099332197	0.792752706483707
168	CXCL1	0.737792340650589	0.90831502283971
169	EGF	0.3343433431457	0.792752706483707
170	FGF2	0.367751731827666	0.814373059880745
171	IL15	0.338153382612298	0.792752706483707
172	CXCL5	0.779446236083489	0.90831502283971
173	CXCL9	0.2809115615894	0.792752706483707
174	CXCL10	0.0826910656243846	0.77701601152459
175	IL21	0.23057162598374	0.792752706483707
176	IL13	0.787206353127749	0.90831502283971
177	IL5	0.488329683804869	0.884045117232953
178	IL9	0.315148535971071	0.792752706483707
179	IL12B	0.596130164809276	0.896087827672935
180	LTA	0.939630398087008	0.976843483159761
181	VEGFA	0.731539133778604	0.90831502283971
182	IL17F	0.336728235245364	0.792752706483707
183	IL6	0.252478383345073	0.792752706483707
184	SERPINE1	0.839406895400485	0.937254743114463
185	LEP	0.780826943359441	0.90831502283971
186	HGF	0.318227287557352	0.792752706483707
187	IL7	0.596459430577087	0.896087827672935
188	IFNB1	0.288339928980827	0.792752706483707
189	IFNA2	0.308435205139799	0.792752706483707
190	IFNA1	0.824817101537938	0.937254743114463
191	FIGF	0.152556464522176	0.780580284480061
192	CXCL12	0.87992637396073	0.95402595446148
193	BDNF	0.637010777924384	0.897805682037329
194	IL18	0.104188559848262	0.780580284480061
195	IL23A	0.188991257475012	0.792752706483707
196	IL22	0.826443774494723	0.937254743114463
197	KITLG	0.391532084799381	0.838997324570102
198	IL31	0.606315506337833	0.896087827672935
199	IL27	0.577684033797877	0.896087827672935
200	CCL2	0.0736691671149735	0.77701601152459
201	CCL7	0.700346979340332	0.90831502283971
202	CCL11	0.0655563332412601	0.77701601152459
203	CSF3	0.838787468207734	0.937254743114463
204	CCL5	0.44196753851021	0.875596066859849
205	CCL3	0.882374339445538	0.95402595446148
206	RETN	0.581243085885459	0.896087827672935
207	ICAM1	0.24771577367868	0.792752706483707
208	TGFB1	0.363201685565734	0.814373059880745
209	LIF	0.112146707716631	0.780580284480061
210	PDGFB	0.287272414452082	0.792752706483707
